# Supplementary material for: Pparg promotes differentiation and regulates mitochondrial gene expression in bladder epithelial cells
Source: Nat Commun. 2019 Oct 9;10:4589. doi: 10.1038/s41467-019-12332-0 (PMC6785552; doi:10.1038/s41467-019-12332-0)
Supplement: Supplementary file 3 — Source Data [file 41467_2019_12332_MOESM3_ESM.xlsx]

## Sheet: Fig2k_7l_9j
SOURCE DATA FIGURE2K
	% of total cells										# of cells counted				% of total cells
		WT			Mut						K14-BC	All-BC	K5-BC	DAPI+	K14-BC	K5-BC	All-BC
	All BC	0.732	0.6772	0.7067	0.7495	0.7252	0.6577	0.6664		WT-1	15.4	121.8	106.4	166.4	0.0925481	0.639423	0.731971
	K14-BC	0.0925	0.0947	0.1163	0.2262	0.2378	0.1117	0.2744		WT-2	15.6	111.6	96	164.8	0.0946602	0.582524	0.677184
	K5-BC	0.6394	0.5825	0.5904	0.5233	0.4874	0.546	0.392		WT-3	24.2	147	122.8	208	0.116346	0.590385	0.706731
										Mut-1	68.8	228	159.2	304.2	0.226167	0.52334	0.749507
										Mut-2	113	344.6	231.6	475.2	0.237795	0.487374	0.725168
										Mut-3	34.2	201.4	167.2	306.2	0.111692	0.546048	0.65774
										Mut-4	60.2	146.2	86	219.4	0.274385	0.391978	0.666363
SOURCE DATA FIGURE 7l
% Ki67+ cells							Ki67+				Ki67-				Total cells				% Ki67+ in each population
(ave)	S-cells	I-Cells	Basal-Cells	Total			S-cells	I-Cells	Basal-Cells	Total	S-cells	I-Cells	Basal-Cells	Total	S-cells	I-Cells	Basal-Cells	Total	S-cells	I-Cells	Basal-Cells	Total
WT-1	0	0	0	0		WT-1
WT-2	0	0	0	0		WT-1.1	0	0	0	0	34	58	135	227	34	58	135	227	0	0	0	0
WT-3	0	0	0	0		WT-1.2	0	0	0	0	24	60	103	187	24	60	103	187	0	0	0	0
Mut-1	0.128033	0.0582044	0.0010929	0.0332866		WT-1.3	0	0	0	0	32	63	139	234	32	63	139	234	0	0	0	0
Mut-2	0.147939	0.0834146	0.0371724	0.0715241		WT-1.4	0	0	0	0	21	49	109	179	21	49	109	179	0	0	0	0
Mut-3	0.179546	0.113001	0.0312873	0.0779214		WT-1.5	0	0	0	0	8	72	122	202	8	72	122	202	0	0	0	0
						WT-2
						WT-2.1	0	0	0	0	10	77	148	235	10	77	148	235	0	0	0	0
						WT-2.2	0	0	0	0	7	80	159	246	7	80	159	246	0	0	0	0
						WT-2.3	0	0	0	0	10	98	148	256	10	98	148	256	0	0	0	0
						WT-2.4	0	0	0	0	11	60	104	175	11	60	104	175	0	0	0	0
						WT-2.5	0	0	0	0	14	80	137	231	14	80	137	231	0	0	0	0
						WT-2.6	0	0	0	0	8	94	174	276	8	94	174	276	0	0	0	0
						WT-3
						WT-3.1	0	0	0	0	3	50	106	159	3	50	106	159	0	0	0	0
						WT-3.2	0	0	0	0	8	54	67	129	8	54	67	129	0	0	0	0
						WT-3.3	0	0	0	0	12	71	134	217	12	71	134	217	0	0	0	0
						WT-3.4	0	0	0	0	12	86	128	226	12	86	128	226	0	0	0	0
						WT-3.5	0	0	0	0	8	82	131	221	8	82	131	221	0	0	0	0
						Mut-1
						Mut-1.1	8	11	0	19	48	104	224	376	56	115	224	395	0.142857	0.0956522	0	0.0481013
						Mut-1.2	2	4	0	6	20	37	135	192	22	41	135	198	0.0909091	0.097561	0	0.030303
						Mut-1.3	8	5	1	14	50	105	182	337	58	110	183	351	0.137931	0.0454545	0.00546448	0.039886
						Mut-1.4	5	3	0	8	32	68	174	274	37	71	174	282	0.135135	0.0422535	0	0.0283688
						Mut-1.5	6	1	0	7	39	98	210	347	45	99	210	354	0.133333	0.010101	0	0.019774
						Mut-2
						Mut-2.1	6	9	11	26	38	87	156	281	44	96	167	307	0.136364	0.09375	0.0658683	0.0846906
						Mut-2.2	4	17	3	24	24	68	110	202	28	85	113	226	0.142857	0.2	0.0265487	0.106195
						Mut-2.3	11	0	6	17	69	97	153	319	80	97	159	336	0.1375	0	0.0377358	0.0505952
						Mut-2.4	10	8	5	23	50	103	221	374	60	111	226	397	0.166667	0.0720721	0.0221239	0.0579345
						Mut-2.5	13	3	5	21	61	106	205	372	74	109	210	393	0.175676	0.0275229	0.0238095	0.0534351
						Mut-2.6	9	9	10	28	61	75	203	339	70	84	213	367	0.128571	0.107143	0.0469484	0.0762943
						Mut-3
						Mut-3.1	10	13	7	30	40	80	138	258	50	93	145	288	0.2	0.139785	0.0482759	0.104167
						Mut-3.2	4	9	7	20	28	66	156	250	32	75	163	270	0.125	0.12	0.0429448	0.0740741
						Mut-3.3	14	4	2	20	39	34	160	233	53	38	162	253	0.264151	0.105263	0.0123457	0.0790514
						Mut-3.4	4	6	3	13	27	63	136	226	31	69	139	239	0.129032	0.0869565	0.0215827	0.0543933
Source DATA Supplementary Figure 9j
log10 (CFU/ml)
	Ppargfl/fl																ShhCre;Ppargfl/fl
12hrs	5.43	6.97	7.05	6.84	4.48	6.22	4.37	4	6.6	6.11	7.33	4.52					4.75	4.03	3.64	7.1	5.03	7.22	3.82	3.88	7.78	6.48	4.22	5.12	5.56	3	7.33
24hrs	9.34	9.19	8.43	9.28	8.73	7.08	7	7.91	6.04	7.9	8.73	6.3	9.67	8.52	6.12	6.3	8.82	9.51	7.52	8.75	9.99	7.7	9.48	9.1	6.82
4weeks	3.12	0															2.52	0	3.52
